# Supplementary material for: Discovering smart cities’ potential in Kazakhstan: A cluster analysis
Source: PLoS One. 2024 Mar 13;19(3):e0296765. doi: 10.1371/journal.pone.0296765 (PMC10936859; doi:10.1371/journal.pone.0296765)
Supplement: S1 Data — (XLSX) [file pone.0296765.s001.xlsx]

## Sheet: Factors
Factors	Representative variable
Population	Population of the RK in 2021, people
Population growth	Population growth in the cities of Kazakhstan from 2020 to 2021, %
Urban migration	Migration balance by all flows from 2020 to 2021, people
Employment	Unemployment rate in 2021, %
Education	Number of the higher educational institutions in 2021, units
Individual safety	Number of the registered crimes in 2021, units per 10000 people
Well-being	Rate of living wage as of 2021, tenge
Housing	Total floor area of newly commissioned dwelling buildings in 2021, sq.m. of total floor area per 10000 ppl.
Entrepreneurship	The quantity of the registered subjects of SMEs in 2021, units on 10000 ppl.
Tourism	Number of accommodations in 2021, units per 10000 ppl.
Mobile working	Number of employees out of all employees who use computers with access to Internet for business purposes per 10000 ppl. In 2021
Digital lifestyles	Number of enterprises which have access to the Internet in 2021, units per 10000 ppl.
Automation	The number of the enterprises having the automated internal business processes in 2021, units per 10000 ppl.
Smart infrastructure	Fixed (wired) broadband connection (DSL, fiber optics) in 2021, units per 10000 ppl.
E-mobility	Electronic invoices in 2021, units
Data connectivity	Number of servers in 2021, units
Urban manufacturing	Volume of production of industrial output (goods, services) in 2021, million tenge
Economic growth	Indices of industrial output in 2021, % to previous year
Small business	Small enterprises in 2021, units
Women’s economic influence	Total enterprises, of which heads are women in 2021, units
Sharing economy	Total number of joint ventures (with foreign participation) in 2021, units
Aging infrastructure	Amount of capital repairs in 2021 as % to the previous year
Public-private partnerships	Enterprises with state participation (without foreign participation) in 2021, units
Subsidies	Investments from the state budget in 2021, thous. of tenge
Retrofitted buildings	Works on construction and major overhaul of buildings and constructions in 2021, thous. tenge
Air quality	Number of stationary sources of pollutant emissions in 2021, units

## Sheet: Variables and data
City	Population	Population growth	Urban migration	Employment	Education	Individual safety	Well-being	Housing	Entrepreneurship	Tourism	Mobile working	Digital lifestyles	Automation	Smart infrastructure	E-mobility	Data connectivity	Urban manufacturing	Economic growth	Small business	Women’s economic influence	Sharing economy	Aging infrastructure	Public-private partnerships	Subsidies	Retrofitted buildings	Air quality
Astana	1184469	0.0425	30900	4.6	15	132	41232	26551	1613	1.79	1302	179	19	139	21196	11243	1.54391e+06	115.6	83591	19386	118	1795	914753760	84848091	118.2	8568
Almaty	1977011	0.0314	27901	5.2	42	140	39347	13312	1497	1.77	1473	137	27	42	26113	14104	1420751	125.3	131820	27925	85	4483	756930966	136189085	112.3	6060
Aktobe	512452	0.0234	1997	4.8	6	73	34302	17685	1009	1.07	704	70	2	55	3715	823	835997	114	15687	3163	234	10	100090229	11755977	27.9	8164
Stepnogorsk	63394	-0.0069	-721	4.5	0	82	33015	1367	585	0.79	648	53	3	45	373	172	194574	110.3	957	245	38	2	33207646	480759	98.5	1179
Konaev	43800	-0.0108	-500	4.8	0	126	39063	6963	1290	11.87	497	50	5	32	207	66	119504	114.3	1311	240	3	42	31293216	305171	150	658
Tekeli	32367	0.0026	-400	4.8	0	104	39301	3059	542	4.33	290	23	1	21	51	19	24480.3	93	288	65	1	3	5981379	816658	68.3	349
Balkhash	78858	-0.0042	-804	4.8	1	67	38267	2110	635	4.69	377	19	3	12	178	29	592757	84.7	943	264	2	10	24838062	2883953	156.8	1157
Zhezkazgan	87222	-0.0004	-1202	4.7	1	81	35529	3029	790	1.38	676	48	3	17	297	305	729840	78.7	1713	452	4	22	22680380	4342144	113.2	883
Priozersk	13318	0.0017	-162	4.2	0	52	39198	1920	565	6.01	292	32	0	26	29	18	7949.2	71.8	138	42	1	4	7612145	574984	52.9	38
Saran	51828	-0.0035	-150	4.1	0	58	33817	4206	502	0.58	291	34	6	30	174	35	40254.8	112.7	581	154	3	17	14277526	1139057	49.8	519
Satpayev	69774	-0.0009	-1028	4.1	0	55	34742	1487	476	0.57	242	15	1	11	96	22	69013.4	151	479	172	2	5	26663247	2876679	26.1	546
Temirtau	185383	-0.0037	-1373	4.5	1	84	37578	1800	572	1.24	528	43	3	26	713	312	1.42223e+06	110.9	3110	696	5	76	31151908	4178033	81.3	1771
Shakhtinsk	56703	-0.005	-455	4.6	0	68	35512	1803	465	0.35	227	20	2	15	109	15	19799.3	79.5	352	119	2	4	9503238	1807663	55.2	629
Arkalyk	26365	-0.0254	-1237	4.6	1	71	35310	1212	856	2.28	346	36	0	28	75	13	7046	107.3	443	86	0	1	13187206	4878793	21.9	267
Lisakovsk	128232	-0.0069	-192	5	0	57	35797	2337	385	1.51	307	29	4	27	127	61	82207	99.1	408	135	1	9	9734165	1089006	3.9	791
Rudny	285967	-0.007	-659	4.9	1	86	36998	2286	546	0.47	484	38	2	31	486	244	1004939	108	1701	452	2	38	21643222	1851139	77.6	1945
Zhanaozen	81266	0.0013	-876	3.6	0	57	44960	16403	1118	1.23	509	20	2	16	156	117	182060	95.8	1398	330	0	4	42133009	2485542	162.7	6072
Aksu	43416	-0.0106	-637	4.8	0	84	38687	13083	727	0.92	699	30	2	5	123	132	647711	93.5	610	188	0	6	42903304	426601	104.3	1554
Ekibastuz	142404	-0.0061	-1521	4.9	1	59	39381	4866	654	0.56	475	52	3	28	696	207	966850	105.4	2813	655	1	36	61337005	2404482	19.8	3791
Arys	46550	0.0069	-1260	5	0	53	34501	6230	846	1.29	272	55	0	52	132	9	6421	103.6	782	226	3	4	7475522	963695	78.1	421
Kentau	70347	0.0239	143	5.2	0	48	36998	5103	607	0.85	275	12	0	10	67	15	32209	102.9	554	138	6	5	25843698	2506433	495.7	258
Kurchatov	12414	0.0079	-175	4.6	0	45	39033	81	380	5.64	1162	34	5	31	35	47	4635.3	227.8	127	40	1	3	1200502	33479	32.4	284
Ridder	52653	-0.01	-346	4.2	0	158	40552	1272	585	6.46	305	33	2	22	197	24	163146	96.6	580	172	0	13	47098442	745634	36.2	880
Kokshetau	151122	0.0161	515	3.9	4	169	33204	15022	1297	2.58	988	96	5	73	1501	483	237134	125.9	5801	1170	111	14	49823342	6658391	42.7	1542
Taldykorgan	147948	0.0155	600	4.7	1	153	33928	9564	1038	2.1	806	51	1	44	694	367	108479	110.1	3977	877	12	51	49407042	218322	65	1868
Atyrau	295496	0.0165	1556	4.9	3	109	35336	22640	1422	2.13	1605	75	9	14	2127	84	742359	108.1	11191	2488	9	346	580300764	19943346	42.9	9220
Uralsk	312839	0.0126	678	4.7	4	133	33263	13147	974	1.34	607	57	3	36	1747	623	221471	83.2	7619	1574	14	148	79547773	11826046	62.4	5939
Taraz	362932	0.0144	-1351	5.5	2	87	32988	9850	891	2.67	467	39	2	15	1345	328	372782	106.2	7822	1734	10	79	91211615	541648	72.6	4740
Karaganda	500882	0.0062	-136	5.1	7	124	35555	8249	1075	1.5	978	102	15	75	4713	1234	632268	116	20849	4506	11	507	120576086	14267203	77.4	4649
Kostanay	251801	0.0142	2248	5	5	153	34124	10235	1183	2.14	927	92	6	66	2220	535	885655	117	7853	1829	2	176	105864557	7862241	77.3	3859
Kyzylorda	39514	0.0222	287	4.7	3	88	35424	13897	948	2.2	565	40	4	30	1196	470	592170	98.4	7152	1739	8	49	135375331	13212928	70.4	8536
Aktau	199644	0.0575	4888	5	2	118	37168	32037	1900	2.91	1390	118	10	104	2291	1137	221383	94.8	12022	2677	20	311	196689700	6724916	34.8	2953
Pavlodar	219803	0.0026	-56	4	3	3	38700	8717	1443	1.91	1310	163	7	50	3252	689	1083209	104.3	11667	2798	14	222	85575710	2224164	100.2	6392
Petropavlovsk	219803	0.0026	330	4.4	2	139	33399	10027	860	1.68	796	84	8	66	1818	492	260287	108.9	6543	1437	10	205	70415600	24237891	99.3	3098
Turkestan	179730	0.0453	5362	5	2	53	31439	18110	693	2.78	631	20	1	11	280	130	30271	105.5	1831	431	11	23	262940786	42958669	49	537
Ust-Kamenogorsk	335328	0.0066	1234	4.9	3	136	37637	6116	1115	0.98	1098	80	1	45	2745	993	1.43227e+06	94	10753	2256	15	276	114524174	10221600	194.6	5555
Semey	328335	0.0014	-1471	5.1	4	115	35456	6158	825	1.19	353	36	1	25	1229	212	320196	103.9	5315	1209	4	71	63645351	3407695	100.6	4744
Shymkent	1074167	0.0347	10030	5	8	102	34634	9421	846	1.13	363	49	4	11	4594	691	812874	105.2	20835	26211	20	492	366943873	51409281	54.4	5456
